# Supplementary material for: Effects of music therapy on depression: A meta-analysis of randomized controlled trials
Source: PLoS One. 2020 Nov 18;15(11):e0240862. doi: 10.1371/journal.pone.0240862 (PMC7673528; doi:10.1371/journal.pone.0240862)
Supplement: S1 Dataset — (XLSX) [file pone.0240862.s002.xlsx]

## Sheet: Raw data
Analysis	Study number	Study	Year	Contry	Country having music therapy profession	Setting	Ample size	Ample size grouping	With female predominance (>80%)	Mean age (years)	Mean age (years) grouping	Pre-intervention diagnosis2	Music intervention methords (music therapy or music medicine)	Music therapy methords (active or receptive)	Active music therapy methord ( recreative music therapy or improvisational music therapy)	Receptive music therapy method	Group therapy or individual therapy	Intervenor or therapist	Intervention description	Total intervention session	Control group	Outcome Measures	Intervention period(weeks)	Treatment period grouping	Treatment frequence	Treatment frequence grouping	Each session period (min)	Before-n1	Before-m1	Before-sd1	After-n1	After-m1	After-sd1	Before-n2	Before-m2	Before-sd2	After-n2	After-m2	After-sd2	MDn1	MDm1	MDsd1	MDn2	MDm2	MDsd2
Main analysis	1	Biasutti et al.	2019	Italy	YES	Residential center	45	<50	No	84.6	>65	Without diseases	Music therapy	Active	Improvisational music therapy		Group therapy	Certified music therapist	Twice weekly (70 min/session) for 6 weeks	12 seesions	45-minute gymnastic activities	GDS-15	6	5-12 weeks	Twice weekly (70 min/session)	Twice weekly	>60 min/session	20	5.05	3.66	20	3.6	2.72	25	4.92	3.2	25	4.84	3.01	20	-1.45	3.29223	25	-0.08	3.10936
Main analysis	2	Burrai et al. a	2019	Italy	YES	Outpatient settings	159	≥100	Yes	73.05	>65	Others including kidney disease, heart failure, chronic pain	Music medicine				Individual therapy	Researchers	Once daily (30 min/session) for 36 weeks	252 sessions	Standard HF treatment	HADS	12	5-12 weeks	Once daily (30 min/session)	≥3 times weekly	<40 min/session													77	-1.74	0.17	82	-1	0.1
Main analysis	3	Burrai et al. b	2019	Italy	YES	Hospital	24	<50	No	62.3	50-65	Others including kidney disease, heart failure, chronic pain	Music medicine				Individual therapy	Nurse	Once daily (15 min/session) for 2 weeks	14 sessions	Standard hemodialysis	HADS	2	≤4 weeks	Once daily (15 min/session)	≥3 times weekly	<40 min/session	12	8	0.8	12	5.2	0.8	12	8	0.8	12	6.5	1	12	-2.8	0.8	12	-1.5	0.916515
Main analysis	4	Chan et al.	2009	Hong Kong China	The Association for Music Therapy (Singapore)	At home	47	<50	No	>60	>65	Without diseases	Music medicine				Individual therapy	Researchers	Once weekly (30 min/session) for 8 weeks	8 sessions	Without any intervention	GDS-30	4	≤4 weeks	Once weekly (30 min/session)	Once weekly	<40 min/session	25	13.1	5.2	25	7.9	3.5	25	13.4	4.4	25	15.8	4	25	-5.2	4.59239	25	2.4	4.21426
Main analysis	5	Chan et al.	2010	Hong Kong China	Hong Kong Music Therapy and Counseling Association	Community centre	42	<50	No	>60	>65	Without diseases	Music medicine				Group therapy	Researchers	Once weekly (45 min/session) for 4 weeks	4 sessions	Without any intervention	GDS-15	4	≤4 weeks	Once weekly (30 min/session)	Once weekly	<40 min/session	21	4.1	4	21	2.1	3	21	1.8	1.7	21	2	2.4	21	-2	3.60555	21	0.2	2.13776
Main analysis	6	Chan et al.	2012	Singapore	Hong Kong Music Therapy and Counseling Association	Community centre	50	<100	No	>55	50-65	Without diseases	Music medicine				Individual therapy	Researchers	Once weekly (30 min/session) for 4 weeks	4 sessions	Without any intervention	GDS-15	8	5-12 weeks	Once weekly (30 min/session)	Once weekly	<40 min/session	24	4.17	3.14	24	1.38	1.84	26	4.23	2.89	26	4.15	3.53	24	-2.79	2.73269	26	-0.08	3.2575
Main analysis	7	Chen et al.	2015	Taiwan China	Chinese Professional Music Therapist Association	Medical centre	71	<100	Yes	18.5	<50	Depression, anxiety, and other psychiatric disorder	Music medicine				Group therapy	Researchers	Twice weekly (40 min/session) for 10 weeks	20 sessions	Without any intervention	DMSRIA	10	5-12 weeks	Twice weekly (40 min/session)	Twice weekly	40-60 min/session	31	15.52	1.59	31	9.82	3.87	40	15.03	1.88	40	15.53	2.08	31	-5.7	3.36923	40	0.5	1.98756
Main analysis	8	Chen et al.	2018	China	Chinese Professional Music Therapist Association	Community	52	<100	Yes	-		Cancers	Music therapy	Active	Improvisational music therapy		Group therapy	Not reported	Twice weekly (40 min/session) for 10 weeks	20 sessions	No music therapy	HADS	12	5-12 weeks	Once weekly (60 min/session)	Once weekly	40-60 min/session	20	5.1	0.51	20	3.7	0.37	16	7.1	0.71	16	5.6	0.56	20	-1.4	0.456399	16	-1.5	0.648151
Main analysis	9	Chen et al.	2019	Taiwan China	Chinese Professional Music Therapist Association	Hospital	65	<100	Yes	72.7	>65	Without diseases	Music therapy	Receptive		music-assisted relaxation	Group therapy	Certified music therapist	Once weekly (60 min/session) for 8 weeks	8 sessions	Standard care	BDI	10	5-12 weeks	Twice weekly (40 min/session)	Twice weekly	40-60 min/session	32	13.34	8.11287	32	2.81	6.73992	33	11	11.1962	33	8.85	11.7884	32	-10.53	7.52097	33	-2.15	11.5038
Main analysis	10	Cheung et al.	2019	Hong Kong, China	Chinese Professional Music Therapist Association	At home	60	<100	No	13.2	<50	Cancers	Music therapy	Active	Recreative music therapy		Individual therapy	Certified music therapist	Once weekly (45 min/session) for 52 weeks	52 weeks	No music therapy	CES-D	52	≥13 weeks	Once weekly (45 min/session)	Once weekly	40-60 min/session	30	20.6	7.44	30	15.03	5.39	30	20.43	7.23	30	21.47	7.16	30	-5.57	6.65613	30	1.04	7.19526
Main analysis	11	Chirico et al.	2020	Italy	YES	Hospital	64	<100	Yes	55.95	50-65	Cancers	Music therapy	Receptive		music-assisted relaxation	Individual therapy	Certified music therapist	20 min/session		Standard care	SV-POMS			20 min/session		<40 min/session	30	12.333	0.829	30	11.867	0.733	34	13.353	0.779	34	14.559	0.689	30	-0.466	0.785413	34	1.206	0.738127
Main analysis	12	Choi et al.	2008	Korea	Korean Music Therapy Association	Psychiatric hospital	26	<50	No	36.15	<50	Depression, anxiety, and other psychiatric disorder	Music therapy	Active	Recreative music therapy		Group therapy	Certified music therapist	Once-two weekly (60 min/session) for 12 weeks	12 seesions	Routine care	BDI	12	5-12 weeks	Once-two weekly (60 min/session)	Twice weekly	40-60 min/session	13	49.3	3.1	13	25.5	2.2	13	47.7	2.8	13	44.8	3.8	13	-23.8	2.76225	13	-2.9	3.41174
Main analysis	13	Chu et al.	2013	Taiwan, China	Chinese Professional Music Therapist Association	Hospital	100	≥100	No	82	>65	Depression, anxiety, and other psychiatric disorder	Music therapy	Active	Improvisational music therapy		Group therapy	Certified music therapist	Twice weekly (30 min/session) for 6 weeks	12 seesions	Standard care	CS	6	5-12 weeks	Twice weekly (30 min/session)	Twice weekly	<40 min/session	49	17.39	9.56	49	8.22	7.12	51	15.7	10.16	51	13.78	9.59	49	-9.17	8.60353	51	-1.92	9.88733
Main analysis	14	Cooke et al.	2010	Australia	Australian Music Therapy Association	Care facilities	47	<50	No	>65	>65	Depression, anxiety, and other psychiatric disorder	Music therapy	Active	Improvisational music therapy		Group therapy	Musicians	Thrice weekly (40 min/session) for 8 weeks	24 sessions	Educational/entertainment activities	GDS-15	8	5-12 weeks	Thrice weekly (40 min/session)	≥3 times weekly	40-60 min/session	23	2.25	2.05813	23	3.5	3.26063	23	3.96	3.11031	23	3.26	2.28938	23	1.25	2.85601	23	-0.7	2.79188
Main analysis	15	Erkkilä et al.	2011	Finland	Finnish Society for Music Therapy	Music Therapy Clinic	79	<100	No	35.6	<50	Depression, anxiety, and other psychiatric disorder	Music therapy	Active	Improvisational music therapy		Individual therapy	Certified music therapist	Twice weekly (60 min/session) for 12 weeks	24 sessions	Standard treatment	MADRS	12	5-12 weeks	Twice weekly (60 min/session)	Twice weekly	40-60 min/session	33	24.6	6.4	33	14.1	8.77	46	23	7.6	46	16.43	9.33	33	-10.5	7.85779	46	-6.57	8.59656
Main analysis	16	Fancourt et al.	2019	UK	British Association for Music Therapy	Community	62	<100	No	54.5	50-65	Cancers	Music therapy	Active	Improvisational music therapy		Group therapy	Certified music therapist	Once weekly (90 min/session) for 12 weeks	12 seesions	No music therapy	HADS	12	5-12 weeks	Once weekly (90 min/session)	Once weekly	>60 min/session	33	5.1	4	33	2.5	2.45	29	7.5	4	29	6	2.1	33	-2.6	3.49321	29	-1.5	3.46554
Main analysis	17	Gok Ugur et al.	2016	Turkey	YES	Nursing home	64	<100	No	76.35	>65	Without diseases	Music therapy	Receptive		music and imagery	Group therapy	Certified music therapist	Three days in a week for 8 weeks	24 sessions	No music therapy	GDS-15	8	5-12 weeks	Three days in a week	≥3 times weekly		32	8.13	2.43	32	7.16	2.37	32	8.5	3.08	32	9.13	3.09	32	-0.97	2.40056	32	0.63	3.08501
Main analysis	18	Guétin et al.	2009	France	YES	Nursing home	30	<50	No	86	>65	Depression, anxiety, and other psychiatric disorder	Music therapy	Receptive		music-assisted relaxation	Individual therapy	Certified music therapist	Once weekly (20 min/session) for 16 weeks	16 sessions	Educational/entertainment activities	GDS-30	16	≥13 weeks	Once weekly (20 min/session)	Once weekly	<40 min/session	15	16.7	6.2	15	8.9	3.3	15	11.8	7.4	12	11.2	6.1	14	-7.7	4.6	12	-0.6	6.84324
Main analysis	19	Hanser et al.	1994	USA	The American Music Therapy Association	home	30	<50	No	67.9	>65	Depression, anxiety, and other psychiatric disorder	Music therapy	Receptive		guided imagery and music	Individual therapy	Certified music therapist	Once weekly (1 h/session; 20 min/session) for 8 weeks	8 sessions	No music therapy	GDS-30	8	5-12 weeks	Once weekly (1 h/session; 20 min/session)	Once weekly	40-60 min/session	10	17.3	5.85	10	7.7	3.66	10	15.3	5.85	10	16.2	6.13	10	-9.6	5.11929	10	0.9	5.99491
Main analysis	20	Hars et al.	2014	Switzerland	Swiss Association of Music Therapy	Community	134	≥100	Yes	75	>65	Without diseases	Music medicine				Group therapy	Not reported	Once weekly (1 h/session) for 26 weeks	26 sessions	No music therapy	HADS	26	≥13 weeks	Once weekly (1 h/session)	Once weekly	40-60 min/session	66	4.2	3.2	66	3.9	2.8	66	3.7	2.6	66	3.4	2.6	66	-0.3	3.01993	66	-0.3	2.6
Main analysis	21	Liao et al.a	2018	China	Chinese Professional Music Therapist Association	Community	107	≥100	No	71.79	>65	Depression, anxiety, and other psychiatric disorder	Music medicine				Group therapy	Not reported	Once weekly (50 min/session) for 12 weeks	12 seesions	Routine health education	GDS-30	12	5-12 weeks	Once weekly (50 min/session)	Once weekly	40-60 min/session	55	15.84	4.479	55	13.31	4.375	52	15.75	3.945	52	15.65	3.945	55	-2.53	4.42792	52	-0.1	3.945
Main analysis	22	Low et al.	2020	USA	The American Music Therapy Association	Nurse-management health center	43	<50	No	50.07	50-65	Others including kidney disease, heart failure, chronic pain	Music therapy	Active+receptive			Group therapy	Certified music therapist	Once weekly (90 min/session) for 12 weeks	12 seesions	Standard care	PROMIS	12	5-12 weeks	Once weekly (90 min/session)	Once weekly	>60 min/session													22	-4.92	4.83	21	2.56	7.99
Main analysis	23	Mahendran et al.	2018	Singapore	The Association for Music Therapy (Singapore)	Hospital	68	<100	Yes	71.1	>65	Depression, anxiety, and other psychiatric disorder	Music therapy	Receptive			Group therapy	Certified music therapist	Once weekly for 3 months, then fortnightly for 36 weeks.	84 seesions	No music therapy	GDS-15	36	≥13 weeks	Once weekly for 3 months, then fortnightly for 6 months.	Once weekly														24	-1.15	2.79242	18	-0.47	2.67286
Main analysis	24	Park et al.	2015	South Korea	Korean Music Therapy Association	community center	29	<50	No	9	<50	Without diseases	Music therapy	Active	Improvisational music therapy		Group therapy	Music therapist	Once weekly (120 min/session) for 15 weeks	15 sessions	Educational creative movement program	CDI	15	≥13 weeks	Once weekly (120 min/session)	Once weekly	>60 min/session	14	22.08		14	7.75		15	19.29		15	11		14	-14.33	2.15628	15	-8.29	6.34761
Main analysis	25	Pérez-Ros et al.	2019	Spain	YES	Nursing home	119	≥100	No	80.52	>65	Without diseases	Music therapy	Active	Improvisational music therapy		Group therapy	Physiotherapists	5 times weekly (60 min/session) for 8 weeks	40 sessions	No music therapy	CS	8	5-12 weeks	5 times weekly (60 min/session)	≥3 times weekly	40-60 min/session	47	5	4.53	47	5.29	4.63	72	8.03	5.89	72	7.36	5.07	47	0.29	4.58082	72	-0.67	5.52582
Main analysis	26	Ploukou et al.	2018	Greece	No	Community	48	<50	Yes			Without diseases	Music medicine				Group therapy	Not reported	Once weekly (60 min/session) for 4 weeks	4 sessions	No music therapy	HADS	4	≤4 weeks	Once weekly (60 min/session)	Once weekly	40-60 min/session	21	14.68	3.43	21	12.23	2.83	25	12.73	2.6	25	13.04	2.72	21	-2.45	3.17284	25	0.31	2.66203
Main analysis	27	Ribeiro et al.	2018	Brazil	Uniao Braileira Das Associacoes De Musicoterapia	Outpatient settings	21	<50	Yes	22.5	<50	Others including kidney disease, heart failure, chronic pain	Music therapy	Receptive		music and discuss	Individual therapy	Certified music therapist	Once weekly (30-40 min/session) for 7-9 weeks	7 seesions	No music therapy	BDI	8	5-12 weeks	Once weekly (30-40 min/session)	Once weekly	<40 min/session	10	15.7	10.68	10	6.3	5.52	11	16	17.95	11	10.2	16.26	10	-9.4	9.2509	11	-5.8	17.1675
Main analysis	28	Sigurdardóttir et al.	2019	Denmark	Dansk forbund for musikterapie	Outpatient settings	38	<50	No	25.4	<50	Depression, anxiety, and other psychiatric disorder	Music medicine				Not reported	Not reported	Twice weekly (20 min/session) for 4 weeks	8 sessions	No music therapy	HAM-D	4	≤4 weeks	Twice weekly (20 min/session)	Twice weekly	<40 min/session	18	20.77	10	18	15.22	8	20	19.65	9	20	18.05	9	18	-5.55	9.16515	20	-1.6	9
Main analysis	29	Toccafondi et al	2017	Italy	YES	Hospital	242	≥100	No			Cancers	Music therapy	Receptive		music-assisted relaxation	Individual therapy	Certified music therapist	Once weekly		Standard care	HADS			Once weekly	Once weekly		103	8	4.7	103	7.2	4.6	139	7.8	4.3	139	8.3	4.7	103	-0.8	4.65081	139	0.5	4.51331
Main analysis	30	Trimmer et al.	2018	Canada	Canadian Association of Music Therapists	A art studio	28	<50	No	43	<50	Depression, anxiety, and other psychiatric disorder	Music therapy	Active	Recreative music therapy		Group therapy	Not reported	Once weekly (90 min/session) for 9 weeks	9 sessions	Treatment as usual	HADS	9	5-12 weeks	Once weekly (90 min/session)	Once weekly	>60 min/session	13	7.93	3.2	13	7.4	3.7	12	10.14	4.1	12	8.5	4.5	13	-0.53	3.47707	12	-1.64	4.31393
Main analysis	31	Volpe et al.	2018	Italy	YES	Hospital	106	≥100	Yes	43.83	<50	Depression, anxiety, and other psychiatric disorder	Music therapy	Active	Improvisational music therapy		Group therapy	Certified music therapist	Twice daily (60 min/session) for 6 weeks	12 seesions	Standard drug treatment	HADS	6	5-12 weeks	Twice daily (60 min/session)	≥3 times weekly	40-60 min/session	61	25.22	9.55	61	20.78	8.72	45	21.13	10.3	45	19.31	8.32	61	-4.44	9.16324	45	-1.82	9.46659
Main analysis	32	Wu Q et al.	2019	China	Chinese Professional Music Therapist Association	Rehabilitation center	60	<100	Yes	36.2	<50	Depression, anxiety, and other psychiatric disorder	Music therapy				Group therapy	Certified music therapist	Once weekly (90 min/session) for 13 weeks	13 seesions	standard treatment	SDS	13	≥13 weeks	Once weekly (1.5 h/session)	Once weekly	>60 min/session	30	58.79	6.07	30	52.46	10.25	30	59.46	7.7	30	55.04	10.47	30	-6.33	8.92692	30	-4.42	9.39638
Main analysis	33	Albornoz et.	2011	Venezuela	No	Foundation	N=24, Female=0	<50	no	16-60			music therapy	active	improvisational music therapy		Group therapy	Therapist	Once weekly (2 h/session) for 12 weeks	12 session	Standard treatment	HRSD																		12	-8.17	5.89	12	-3.83	5.31
Main analysis	33	Albornoz et.	2011	Venezuela	No	Foundation	N=24, Female=0	<50	no	16-60			music therapy	active	improvisational music therapy		Group therapy	Therapist	Once weekly (2 h/session) for 12 weeks	12 session	Standard treatment	BDI																		12	-8.08	8.41	12	-2.25	4.2
Main analysis	34	Hendricks et al.,	1999	USA	YES	Public junior high school	N=20	<50	unclear	14-15			Music therapy	Active+receptive	improvisational music therapy	music-assisted relaxation	Group therapy	Therapist	Once weekly for 8 weeks	unclear	Individual psychotherapy	BDI																		9	-37.66	10	10	-14	10
Main analysis	35	Hendricks et al.,	2011	USA	YES	Public junior and senior high school	N=63	<100	unclear	12-18			Music medicine	receptive		music and discuss	Group	counsellor-researcher	Once weekly (1 h/session) for 12 weeks	12 sessions	Cognitive-based psychotherapy	BDI																		31	-12.68	2.33	32	-3.91	3.22
Main analysis	36	Radulovic et al.	1996	Serbia	Music Therapists of Serbia organize workshops	Centre for Disorders and Borderline Cases （住院）	N=60	<100	unclear	21-62（40）			Music therapy	receptive		guided imagery and music	Group	Therapist	Twice weekly (20 min/session) for 6 weeks	12 sessions	Treatment as usual	HRSD																		30	-16.5	10	30	-10.6	10
Main analysis	36	Radulovic et al.	1996	Serbia	Music Therapists of Serbia organize workshops	Centre for Disorders and Borderline Cases （住院）	N=60	<100	unclear	21-62（40）			Music therapy	receptive		music-assisted relaxation	Group	Therapist	Twice weekly (20 min/session) for 6 weeks	12 sessions	Treatment as usual	BDI																		30	-14.5	10	30	-7.1	10
Main analysis	37	Zerhusen et al.	1995	USA	YES	nursing home	N=60	<100	unclear	70-82（77）			Music medicine	Receptive		music-assisted relaxation	Group	not reported	Twice weekly (30 min/session) for 10 weeks	20 sessions	psychological therapy or treatment as usual	BDI																		19	-1.53	10	19	-12.37	10
Main analysis	38	Chang et al.	2008	Taiwan China	Chinese Professional Music Therapist Association	At home	N=236, Female=236	≥100	Yes	22-41(30.03)			Music medicine	Receptive		music-assisted relaxation	individual therapy	Music faculty members	Once a day (30 min/session) for 2 weeks	14 sessions	General prenatal care	EPDS						116	12.11	3.54	116	10.27	4.05	120	12.17	3.92	120	12.14	4.6
Main analysis	39	Chen et al.	2020	Taiwan China	Chinese Professional Music Therapist Association	Outpatient clinic room	N=100 Female=100	≥100	Yes	30.19(9.50)			Music therapy	Receptive		music-assisted relaxation	individual therapy	Trained music therapist	Once weekly (45 min/session) for 3 weeks	3 sessions	Routine nursing care	HADS						50	8.94	3.28	50	9.22	2.78	50	8.68	2.31	50	8.82	3.19
Main analysis	40	Chen et al.	2016	China	Chinese Professional Music Therapist Association	Activity room in the prison	N=200, Female=0	≥100	No	35.5(9.75)			Music therapy	Active+receptive	improvisational music therapy and song writing	music and imagery	Group therapy	Music therapist	Twice weekly (90 min/session) for 3 weeks	20 sessions	Sandard care	BDI						100	24.72	10.18	100	11.51	7.78	100	23.9	11.11	100	20.32	12.47
Main analysis	41	Esfandiari et al.	2014	Iran	No	unclear	N=30, Female=30	<50	Yes	unclear			Music medicine	Receptive		music-assisted relaxation	Group therapy	not reported	90 min/session	14 sessions	Sandard care	BDI						10	34.5	5	10	14	5	10	32	5	10	32	5
Main analysis	42	Fancourt et al.	2016	UK	British Association for Music Therapy	Community	N=45, Female=37	<50	Yes	53.54（13.85）			Music medicine		Improvisational music therapy		Group therapy	Professional drummer	Once weekly (90 min/session) for 10 weeks	10 sessions	Without any intervention	HADS																		30	-3.4	0.7	15	0.4	0.45
Main analysis	43	Giovagnoli et al.																				BDI						13	9.79	10.4	13	5.71	2.82	13	11.63	6.39	13	8	5.23
Main analysis	43	Giovagnoli et al.	2017	Italy	YES	Hospital	N=39, Female=24	<50	Yes	73.64(7.11)			Music therapy		Improvisational music therapy		Group therapy	Music therapist	Twice weekly (45 min/session) for 12 weeks	24 sessions	Cognitive training or neuroeducation	BDI						13	9.79	10.4	13	5.71	2.82	13	5.53	4.78	13	3.36	3.3
Main analysis	44	Harmat et al.	2008	Hungary	No	At home	N=94, Female=73	<100	Yes	22.6(2.83)			Music medicine	Receptive			individual therapy	Investigators	Once a day (45 min/session) for 3 weeks	21 sessions	lstening to an audiobook or no intervention	BDI						35	5.4	3.767	35	2.66	2.7	30	5.7	3.654	30	5.13	3.52
Main analysis	45	Koelsch et al.	2010	Germany	YES	not reported	N=154, Female=78		no	24.6			Music therapy	Active	Recreative music therapy		Group therapy	Music therapist	Not reported	Not reported	Individual psychotherapy	POMS						81	6.57	8.01	81	3.51	5.91	73	8.25	10.37	73	9.3	9.68
Main analysis	46	Liao et al.	2018	China	Chinese Professional Music Therapist Association	Outpatients	N=60, Female=30		no	61.82(13.20)			Music therapy	Receptive		music-assisted relaxation	not reported	not reported	Once a day (40 min/session) for 8 weeks	56 sessions	muscle relaxation training	HADS						29	6.55	3.08	29	3.69	1.97	27	6.3	2.37	27	5.3	2.22
Main analysis	47	Lu et al.	2013	Taiwan China	Chinese Professional Music Therapist Association	Nursing home	N=80, Female=21		No	52.02 (7.64)			Music therapy	Active+receptive	Improvisational music therapy	music and discuss	Group therapy	Trained research assistant	Twice weekly (60 min/session) for 5 weeks	10 sessions	usual care	CDSS																		35	-3.34	3.88	40	-0.05	5.52
Main analysis	48	Mahendran et al.,	2018	Singapore	The Association for Music Therapy (Singapore)	Research center	N=68, Female=56		Yes	71.1(5.05)			Music therapy	Receptive		guided imagery and music	Group therapy	Music therapist	Weekly in the first 3 months, then fortnightly for 6 months.	24 sessions	Standard care without any intervention	GDS-15																		24	-1.15	0.57	22	-0.47	0.63
Main analysis	49	Mondanaro et al.,	2017	Italy	YES	Hospital	N=60, Female=35		No	48.20(4.49)			Music therapy	Active	Improvisational music therapy		Individual therapy	Music therapist	30-minute music therapy session during an 8-hour period within 72 hours after surgery	1 session	Standard care without any intervention	HADS						30	7.87	4.26	30	7.47	4.95	30	7.83	3.92	30	7.27	3.53
Main analysis	50	Nwebube et al.	2017	UK	British Association for Music Therapy	At home	N=36, Female=36		Yes	Not reported			Music medicine	Receptive		music-assisted relaxation	Individual therapy	Investigators	Once a day (20 min/session) for 12 weeks	84 seesions	Standard care without any intervention	EPDS						20	8.5	5.3	20	4	4.4	16	9.3	5.1	16	7.3	6
Main analysis	51	Porter et al.	2017	Northern Ireland	YES	Community	N=184, Female=73		No	12.7 (2.5)			Music therapy		Improvisational music therapy		Individual therapy	Music therapist	Once weekly (30 min/session) for 13 weeks	13 seesions	Usual care	CES-D						77	23.8	12.7	77	19.1	12.3	107	25.2	14.4	107	24.7	15.4
Main analysis	52	Raglio et al.	2016	Italy	YES	Hospital	N=30, Female=17		No	64 (10.97)			Music therapy	Active	Not reported		Group therapy	Music therapist	Three times weekly (30 min/session) for 4 weeks	12 seesions	Standard care	HADS						15	5.64	3.45	15	4.36	3.1	15	4.53	3.11	15	3.53	2.95
Main analysis	53	Torres, et al.	2018	Spanish	YES		N=70, Female=70		Yes	35-65(51.3)			Music therapy	Receptive		Music and imagery	Group therapy	Music therapist	Once weekly (120 min/session) for 12 weeks	12 seesions	Without any additional service	ST/DEP						29	28.07	7.66	29	24.17	8.1	20	25.2	5.29	20	22.25	6.34
Main analysis	54	Wang et al.	2011	China	Chinese Professional Music Therapist Association	Not reported	N=80, Female=21		Not reported	19.35(1.68)			Music therapy	Receptive		Music-assisted relaxation and painting	Group therapy	Not reported	Not reported	Not reported	Without any additional service	SDS						40	44.45	5.23	40	40.21	5.1	40	46.01	5.34	40	46.19	5.07
Main analysis	55	Yap et al.	2017	Singapore	The Association for Music Therapy (Singapore)	Community	N=31, Female=29		Yes	74.65(6.4)			Music therapy	Active	Improvisational music therapy		Group therapy	Experienced instructors	Once weekly (60 min/session) for 11 weeks	11 seesions	Without any intervention	GDS						16	3.5	3.7037	16	2	1.48148	15	6	3.7037	15	4	2.22222
Subgroup analysis	4	Chan et al.	2009	Hong Kong China		Community	47	<50	No	>60	>65	Without diseases										GDS-30	2	≤4 weeks	Once weekly (30 min/session)	Once weekly	<40 min/session	25	13.1	5.2	25	11	4.2	25	13.4	4.4	25	13.3	5.1	25	-2.1	4.77912	25	-0.1	4.78853
Subgroup analysis	4	Chan et al.	2009	Hong Kong China		Community	47	<50	No	>60	>65	Without diseases										GDS-30	3	≤4 weeks	Once weekly (30 min/session)	Once weekly	<40 min/session	25	13.1	5.2	25	9.8	3.4	25	13.4	4.4	25	14.4	6.4	25	-3.3	4.57384	25	1	5.67098
Subgroup analysis	5	Chan et al.	2010	Hong Kong China		Community	42	<50	No	>60	>65	Without diseases										GDS-15	2	≤4 weeks	Once weekly (30 min/session)	Once weekly	<40 min/session	21	4.1	4	21	3.4	4.2	21	1.8	1.7	21	1.8	1.8	21	-0.7	4.10366	21	0	1.75214
Subgroup analysis	5	Chan et al.	2010	Hong Kong China		Community	42	<50	No	>60	>65	Without diseases										GDS-15	3	≤4 weeks	Once weekly (30 min/session)	Once weekly	<40 min/session	21	4.1	4	21	2.7	3.6	21	1.8	1.7	21	1.9	2.1	21	-1.4	3.81576	21	0.1	1.93132
Subgroup analysis	6	Chan et al.	2012	Singapore		Community	50	<100	Yes	>55	50-65	Without diseases										GDS-15	2	≤4 weeks	Once weekly (30 min/session)	Once weekly	<40 min/session	24	4.17	3.14	24	3.63	2.95	26	4.23	2.89	26	3.96	2.66	24	-0.54	3.04944	26	-0.27	2.78214
Subgroup analysis	6	Chan et al.	2012	Singapore		Community	50	<100	Yes	>55	50-65	Without diseases										GDS-15	3	≤4 weeks	Once weekly (30 min/session)	Once weekly	<40 min/session	24	4.17	3.14	24	2.96	2.39	26	4.23	2.89	26	3.77	3.37	24	-1.21	2.84026	26	-0.46	3.15748
Subgroup analysis	6	Chan et al.	2012	Singapore		Community	50	<100	Yes	>55	50-65	Without diseases										GDS-15	4	≤4 weeks	Once weekly (30 min/session)	Once weekly	<40 min/session	24	4.17	3.14	24	1.88	2.29	26	4.23	2.89	26	4.31	3.12	24	-2.29	2.81302	26	0.08	3.01159
Subgroup analysis	6	Chan et al.	2012	Singapore		Community	50	<100	Yes	>55	50-65	Without diseases										GDS-15	5	5-12 weeks	Once weekly (30 min/session)	Once weekly	<40 min/session	24	4.17	3.14	24	1.92	2.32	26	4.23	2.89	26	4.04	3.45	24	-2.25	2.82085	26	-0.19	3.20688
Subgroup analysis	6	Chan et al.	2012	Singapore		Community	50	<100	Yes	>55	50-65	Without diseases										GDS-15	6	5-12 weeks	Once weekly (30 min/session)	Once weekly	<40 min/session	24	4.17	3.14	24	1.46	1.79	26	4.23	2.89	26	4.15	3.74	24	-2.71	2.7282	26	-0.08	3.39575
Subgroup analysis	6	Chan et al.	2012	Singapore		Community	50	<100	Yes	>55	50-65	Without diseases										GDS-15	7	5-12 weeks	Once weekly (30 min/session)	Once weekly	<40 min/session	24	4.17	3.14	24	1.46	1.84	26	4.23	2.89	26	4	3.29	24	-2.71	2.73269	26	-0.23	3.10936
Subgroup analysis	8	Chen et al.	2018	China		Hospital or home	52	<100	Yes	-		Cancers										HADS	8	5-12 weeks	Once weekly (60 min/session)	Once weekly	40-60 min/session	20	5.1	0.51	20	4.4	0.44	16	7.1	0.71	16	4.7	0.47	20	-0.7	0.478853	16	-2.4	0.62554
Subgroup analysis	10	Cheung et al.	2019	Hong Kong, China		Community	60	<100	No	13.2	<50	Cancers										CES-D	26	≥13 weeks	Once weekly (45 min/session)	Once weekly	40-60 min/session	30	20.6	7.44	30	16.27	6.24	30	20.43	7.23	30	21.1	7.55	30	-4.33	6.9185	30	0.67	7.39519
Subgroup analysis	13	Chu et al.	2013	Taiwan, China		Community	100	≥100	No	82	>65	Depression, anxiety, and other psychiatric disorder										CS	3	≤4 weeks	Twice weekly (30 min/session)	Twice weekly	<40 min/session	49	17.39	9.56	49	11.47	9.08	51	15.7	10.16	51	14.66	10.4	49	-5.92	9.32927	51	-1.04	10.2821
Subgroup analysis	13	Chu et al.	2013	Taiwan, China		Community	100	≥100	No	82	>65	Depression, anxiety, and other psychiatric disorder										CS	12	5-12 weeks	Twice weekly (30 min/session)	Twice weekly	<40 min/session	49	17.39	9.56	49	11.23	8.64	51	15.7	10.16	51	11.43	9.72	49	-6.16	9.13481	51	-4.27	9.9473
Subgroup analysis	13	Mahendran et al.	2018	Singapore		Hospital	68	<100	Yes	71.1	>65	Depression, anxiety, and other psychiatric disorder										GDS-15	12	5-12 weeks	Once weekly for 3 months, then fortnightly for 6 months.	Once weekly														24	-0.75	2.8904	18	-1.22	2.71529
Subgroup analysis	14	Cooke et al.	2010	Australia		Community	47	<50	Yes	>65	>65	Depression, anxiety, and other psychiatric disorder										GDS-15	4	≤4 weeks	Thrice weekly (40 min/session)	≥3 times weekly	40-60 min/session	23	2.25	2.05813	23	4.38	2.48594	23	3.96	3.11031	23	4.57	2.87906	23	2.13	2.30204	23	0.61	3.00138
Subgroup analysis	15	Erkkilä et al.	2011	Finland		Hospital	79	<100	Yes	35.6	<50	Depression, anxiety, and other psychiatric disorder										MADRS	24	≥13 weeks	Twice weekly (60 min/session)	Twice weekly	40-60 min/session	33	24.6	6.4	33	14.48	9.6	46	23	7.6	46	14.74	10.65	33	-10.12	8.4664	46	-8.26	9.49961
Subgroup analysis	16	Fancourt et al.	2019	UK		Community	62	<100	Yes	54.5	50-65	Cancers										HADS	6	5-12 weeks	Once weekly (90 min/session)	Once weekly	>60 min/session	33	5.1	4	33	4	1.75	29	7.5	4	29	6.5	2	33	-1.1	3.47311	29	-1	3.4641
Subgroup analysis	16	Fancourt et al.	2019	UK		Community	62	<100	Yes	54.5	50-65	Cancers										HADS	24	≥13 weeks	Once weekly (90 min/session)	Once weekly	>60 min/session	33	5.1	4	33	1.5	3.55	29	7.5	4	29	5	4	33	-3.6	3.79506	29	-2.5	4
Subgroup analysis	18	Guétin et al.	2009	France		Nursing home	30	<50	Yes	86	>65	Depression, anxiety, and other psychiatric disorder										GDS-30	4	≤4 weeks	Once weekly (20 min/session)	Once weekly	<40 min/session	15	16.7	6.2	15	13.1	6.1	15	11.8	7.4	15	12.1	7.2	15	-3.5	4.6	15	0.3	2.8
Subgroup analysis	18	Guétin et al.	2009	France		Nursing home	30	<50	Yes	86	>65	Depression, anxiety, and other psychiatric disorder										GDS-30	8	5-12 weeks	Once weekly (20 min/session)	Once weekly	<40 min/session	15	16.7	6.2	15	11.4	5	15	11.8	7.4	12	12.4	5.6	15	-5.3	5.69561	12	0.6	6.68431
Subgroup analysis	19	Hanser et al.	1994	USA		home	30	<50	Yes	67.9	>65	Depression, anxiety, and other psychiatric disorder										GDS-15	36	≥13 weeks	Once weekly (1 h/session; 20 min/session)	Once weekly	40-60 min/session	10	7.7	3.66	10	9	9.8	10	15.3	5.85	10	16.2	6.13	10	1.3	8.57716	10	0.9	5.99491
Subgroup analysis	21	Liao et al.	2018	China		Community	107	≥100	No	71.79	>65	Depression, anxiety, and other psychiatric disorder										GDS-30	4	≤4 weeks	Once weekly (50 min/session)	Once weekly	40-60 min/session	55	15.84	4.479	55	14.84	4.446	52	15.75	3.945	52	15.62	3.902	55	-1	4.46259	52	-0.13	3.92368
Subgroup analysis	21	Liao et al.	2018	China		Community	107	≥100	No	71.79	>65	Depression, anxiety, and other psychiatric disorder										GDS-30	8	5-12 weeks	Once weekly (50 min/session)	Once weekly	40-60 min/session	55	15.84	4.479	55	14.27	4.544	52	15.75	3.945	52	15.63	3.951	55	-1.57	4.51185	52	-0.12	3.948
Subgroup analysis	32	Wu Q et al.	2019	China		Rehabilitation center	60	<100	Yes	36.2	<50	Depression, anxiety, and other psychiatric disorder										SDS	12	5-12 weeks	Once weekly (1.5 h/session)	Once weekly	>60 min/session	30	52.46	10.25	30	50.73	10.59	30	55.04	10.47	30	51.86	9.95	30	-1.73	10.4242	30	-3.18	10.2199
Subgroup analysis	39	Chen et al.	2020	Taiwan China	Chinese Professional Music Therapist Association	Outpatient clinic room	N=100 Female=100	≥100	Yes	30.19(9.50)			Music therapy	Receptive		music-assisted relaxation	individual therapy	Trained music therapist	Once weekly (45 min/session) for 3 weeks	3 sessions	Routine nursing care	HADS						50	8.94	3.28	50	8.6	2.97	50	8.68	2.31	50	8.3	2.87
Subgroup analysis	39	Chen et al.	2020	Taiwan China	Chinese Professional Music Therapist Association	Outpatient clinic room	N=100 Female=100	≥100	Yes	30.19(9.50)			Music therapy	Receptive		music-assisted relaxation	individual therapy	Trained music therapist	Once weekly (45 min/session) for 3 weeks	3 sessions	Routine nursing care	HADS						50	8.94	3.28	50	10.12	2.91	50	8.68	2.31	50	8.83	3.09
Subgroup analysis	42	Fancourt et al.	2016	UK	British Association for Music Therapy	Community	N=45, Female=37	<50	Yes	53.54（13.85）			Music medicine		Improvisational music therapy		Group therapy	Professional drummer	Once weekly (90 min/session) for 10 weeks	10 sessions	Without any intervention	HADS																		30	-2	0.4	15	0.6	0.7
Subgroup analysis	43	Giovagnoli et al.																				BDI						13	9.79	10.4	13	6.62	3.21	13	11.63	6.39	13	6.25	2.23
Subgroup analysis	43	Giovagnoli et al.																				BDI						13	9.79	10.4	13	6.62	3.21	13	11.63	6.39	13	9.42	4.84
Subgroup analysis	48	Mahendran et al.	2018	Singapore	The Association for Music Therapy (Singapore)	Research center	N=68, Female=56		Yes	71.1(5.05)			Music therapy	Receptive		guided imagery and music	Group therapy	Music therapist	Weekly in the first 3 months, then fortnightly for 6 months.	24 sessions	Standard care without any intervention	GDS-15																		24	-0.75	0.57	22	-1.22	0.64
Subgroup analysis	52	Raglio et al.	2016	Italy	YES	Hospital	N=30, Female=17		No	64 (10.97)			Music therapy	Active	Not reported		Group therapy	Music therapist	Three times weekly (30 min/session) for 4 weeks	12 seesions	Standard care	HADS						15	5.64	3.45	15	5.21	2.42	15	4.53	3.11	15	5.07	2.6
Subgroup analysis	55	Yap et al.	2017	Singapore	The Association for Music Therapy (Singapore)	Community	N=31, Female=29		Yes	74.65(6.4)			Music therapy	Active	Improvisational music therapy		Group therapy	Experienced instructors	Once weekly (60 min/session) for 11 weeks	11 seesions	Without any intervention	GDS						16	3.5	3.7037	16	1	1.85185	15	6	3.7037	15	2	2.96296

## Sheet: Figure 2. risk-of-bias graph an
Study,year	Random sequence generation (selection bias)	Allocation concealment (selection bias)	Blinding of participants and personnel (performance bias)	Blinding of outcome assessment (detection bias)	Incomplete outcome data (attrition bias)	Selective reporting (reporting bias)	Other bias
Albornoz et., 2011	low	low	unclear	unclear	low	low	low
Biasutti et al. 2019	low	unclear	high	low	low	low	unclear
Burrai et al. 2019 b	low	low	high	unclear	low	low	unclear
Burrai et al. 2019a	low	unclear	high	low	low	low	unclear
Chan et al., 2009	low	unclear	high	high	low	low	unclear
Chan et al., 2010	low	unclear	high	unclear	low	low	unclear
Chan et al., 2012	low	unclear	high	unclear	low	low	unclear
Chang et al., 2008	unclear	unclear	unclear	unclear	low	unclear	unclear
Chen et al. 2018	low	unclear	high	unclear	low	low	unclear
Chen et al. 2019	low	low	high	unclear	low	low	unclear
Chen et al., 2015	low	unclear	high	unclear	low	low	unclear
Chen et al., 2016	low	unclear	low	unclear	low	unclear	unclear
Chen et al., 2020	low	unclear	unclear	unclear	low	unclear	unclear
Cheung et al. 2019	low	low	high	high	low	low	unclear
Chirico et al., 2020	low	unclear	unclear	unclear	low	low	unclear
Choi et al. 2008	high	unclear	high	unclear	low	low	unclear
Chu et al., 2013	low	low	high	unclear	low	low	unclear
Cooke et al., 2010	low	low	high	low	low	low	unclear
Erkkilä et al., 2011	low	low	high	unclear	low	low	unclear
Esfandiari et al., 2014	low	unclear	unclear	unclear	low	unclear	unclear
Fancourt et al., 2016	high	unclear	low	high	low	unclear	unclear
Fancourt et al.,2019	high	high	high	high	low	unclear	unclear
Giovagnoli et al.,2017	low	unclear	high	low	low	unclear	unclear
Gok Ugur et al., 2016	low	low	high	high	low	low	unclear
Guétin et al., 2009	low	unclear	high	unclear	high	low	unclear
Hanser et al., 1994	low	unclear	high	unclear	low	low	unclear
Harmat et al., 2008	low	unclear	unclear	unclear	low	unclear	unclear
Hars et al., 2014	low	unclear	high	low	low	low	unclear
Hendricks et al., 1999	unclear	unclear	unclear	unclear	low	unclear	unclear
Hendricks et al., 2001	unclear	low	unclear	unclear	low	unclear	unclear
Koelsch et al., 2010	unclear	unclear	low	unclear	low	unclear	unclear
Liao et al., 2018a	low	low	high	low	low	low	unclear
Liao et al., 2018b	low	low	unclear	unclear	low	low	unclear
Low et al., 2020	low	low	high	high	low	low	unclear
Lu et al., 2013	low	low	unclear	low	low	unclear	unclear
Mahendran et al., 2018	low	unclear	high	unclear	low	low	unclear
Mahendran et al., 2018	low	low	unclear	low	low	unclear	unclear
Mondanaro et al., 2017	low	low	unclear	low	low	unclear	unclear
Nwebube et al., 2017	low	low	unclear	unclear	low	unclear	unclear
Park et al., 2015	unclear	unclear	unclear	unclear	high	low	unclear
Pérez-Ros et al., 2019	low	low	low	unclear	low	low	unclear
Ploukou et al., 2018	low	unclear	high	unclear	low	low	unclear
Porter et al., 2017	low	low	high	low	low	unclear	unclear
Radulovic et al., 1996	high	unclear	unclear	unclear	low	unclear	unclear
Raglio et al., 2016	unclear	unclear	unclear	low	low	unclear	unclear
Ribeiro et al. 2018	low	low	high	unclear	low	low	unclear
Sigurdardóttir et al., 2019	low	unclear	high	unclear	low	low	unclear
Toccafondi et al. 2017	high	high	high	high	low	unclear	unclear
Torres, et al., 2018	low	unclear	high	high	low	unclear	unclear
Trimmer et al. 2018	low	low	high	low	low	low	unclear
Volpe et al., 2018	low	unclear	high	unclear	low	low	unclear
Wang et al., 2011	unclear	unclear	unclear	unclear	low	unclear	unclear
Wu Q et al. 2019	low	low	high	low	low	low	unclear
Yap et al., 2017	low	low	high	high	low	unclear	unclear
Zerhusen et al., 1995	unclear	unclear	unclear	unclear	low	unclear	unclear
